# Supplementary material for: The Prevalence of Antibiotic-Resistant Staphylococcus aureus Nasal Carriage among Industrial Hog Operation Workers, Community Residents, and Children Living in Their Households: North Carolina, USA
Source: Environ Health Perspect. 2016 Oct 18;125(4):560–9. doi: 10.1289/EHP35 (PMC5381988; doi:10.1289/EHP35)
Supplement: (35 KB) ZIP [file EHP35.s002.acco.zip › Excel File Table S1.xlsx]

## Sheet: Excel File Table S1
Excel File Table S1. Heat map of antimicrobial resistance, scn gene status, and spa type for S. aureus isolates for all participants by group.
Participant	Group	Isolate	NFN	SXT	LZD	RA	SYN	CIP	GAT	LVX	CC	TET	ERY	AMP	PEN	GM	CRO	OX		MDRSA	MRSA phenotype	MRSA genotype	scn- negative	spa type	Notes for individuals with two discordant S. aureus isolates (*)
1	IHO adult	1	S	S	S	S	S	S	S	S	S	S	S	R	R	S	S	S		0	0	0	1	t337
2	IHO adult	1	S	S	S	S	S	S	S	S	S	S	S	R	R	S	S	S		0	0	0	1	t1430
3	IHO adult	1	S	S	S	S	S	S	S	S	S	S	S	R	R	S	S	S		0	0	0	1	t616
4	IHO adult	2	S	S	S	S	S	S	S	S	S	R	S	R	R	S	S	S		0	0	0	1	t337	*Isolate 1 TET susc
5	IHO adult	1	S	S	S	S	S	S	S	S	S	R	S	R	R	S	S	S		0	0	0	1	t11124
6	IHO adult	2	S	S	S	S	S	I	S	S	I	S	S	R	R	R	S	S		0	0	0	1	t14156	*Isolate 1 CIP susc
7	IHO adult	1	S	S	S	S	S	S	S	S	R	S	R	R	R	S	S	S		1	0	0	1	t337
8	IHO adult	1	S	S	S	S	S	S	S	S	R	S	R	R	R	S	S	S		1	0	0	1	t337
9	IHO adult	1	S	S	S	S	S	S	S	S	R	S	R	R	R	S	S	S		1	0	0	1	t337
10	IHO adult	2	S	S	S	S	S	S	S	S	I	R	R	R	R	S	S	S		1	0	0	1	t14157	*Isolate 1 TET susc
11	IHO adult	1	S	S	S	S	S	S	S	S	R	R	R	R	R	S	S	S		1	0	0	1	t034	*Isolate 2 t571
12	IHO adult	1	S	S	S	S	S	S	S	S	R	R	R	R	R	S	S	S		1	0	0	1	t337
13	IHO adult	1	S	S	S	S	S	S	S	S	R	R	R	R	R	S	S	S		1	0	0	1	t571
14	IHO adult	1	S	S	S	S	S	S	S	S	R	R	R	R	R	S	S	S		1	0	0	1	t034
15	IHO adult	1	S	S	S	S	S	S	S	S	R	R	R	R	R	S	S	S		1	0	0	1	NT
16	IHO adult	1	S	S	S	S	S	S	S	S	R	R	S	R	R	S	S	S		1	0	0	1	t034
17	IHO adult	1	S	S	S	S	S	S	S	S	R	R	R	R	R	S	I	S		1	0	0	1	t034
18	IHO adult	1	S	S	S	S	S	S	S	S	R	R	R	R	R	R	I	S		1	0	0	1	t011	*Isolate 2 CRO susc
19	IHO adult	1	S	S	S	S	S	S	S	S	R	R	R	R	R	R	S	S		1	0	0	1	t337	*Isolate 2 GM int
20	IHO adult	2	S	S	S	S	S	I	S	S	R	R	R	R	R	S	S	S		1	0	0	1	t337	*Isolate 1 CIP susc
21	IHO adult	1	S	S	S	S	S	R	R	R	R	R	R	R	R	S	S	S		1	0	0	1	t2315	*Isolate 2 GAT & ERY int
22	IHO adult	1	S	S	S	S	S	R	I	R	R	R	R	R	R	S	S	S		1	0	0	1	t337	*Isolate 2 LVX int
23	IHO adult	1	S	S	S	S	S	R	I	R	S	R	R	R	R	S	S	S		1	0	0	1	t337
24	IHO adult	1	S	S	S	S	S	S	S	S	R	S	R	R	R	S	R	R		1	1	1	1	t002
25	IHO adult	1	S	S	S	S	I	S	S	S	R	S	R	R	R	S	R	R		1	1	1	1	t002
26	IHO adult	1	S	S	S	S	S	R	I	R	S	S	R	R	R	S	R	R		1	1	1	0	t008	*Isolate 2 LVX int
27	IHO adult	1	S	S	S	S	S	S	S	S	S	S	R	R	R	S	R	R		1	1	1	0	NT	*Isolate 2 OX int, t088
28	IHO adult	1	S	S	S	S	S	R	I	R	S	S	R	R	R	S	S	S		1	0	0	0	t008
29	IHO adult	1	S	S	S	S	S	S	S	S	R	S	R	R	R	S	S	S		1	0	0	0	t065
30	IHO adult	1	S	S	S	S	S	S	S	S	S	R	R	R	R	S	S	S		1	0	0	0	t002
31	IHO adult	1	S	S	S	S	S	S	S	S	S	R	S	R	R	S	S	S		0	0	0	0	t1077
32	IHO adult	1	S	S	S	S	S	S	S	S	S	S	R	R	R	S	S	S		0	0	0	0	t1937	*Isolate 2 ERY susc
33	IHO adult	1	S	S	S	R	S	S	S	S	S	S	S	R	R	S	S	S		0	0	0	0	t5595	*Isolate 2 RA susc
34	IHO adult	2	S	S	S	S	S	S	S	S	S	S	S	R	R	S	I	S		0	0	0	0	t688	*Isolate 1 CRO susc
35	IHO adult	1	S	S	S	S	S	S	S	S	S	S	S	R	R	S	S	S		0	0	0	0	t1937
36	IHO adult	1	S	S	S	S	S	S	S	S	S	S	S	R	R	S	S	S		0	0	0	0	t688
37	IHO adult	1	S	S	S	S	S	S	S	S	S	S	S	R	R	S	S	S		0	0	0	0	t701
38	IHO adult	1	S	S	S	S	S	S	S	S	S	S	S	R	R	S	S	S		0	0	0	0	NT
39	IHO adult	1	S	S	S	S	S	S	S	S	S	S	S	R	R	S	S	S		0	0	0	0	t1067
40	IHO adult	1	S	S	S	S	S	S	S	S	S	S	S	R	R	S	S	S		0	0	0	0	t1937
41	IHO adult	1	S	S	S	S	S	S	S	S	S	S	S	R	R	S	S	S		0	0	0	0	t189
42	IHO adult	1	S	S	S	S	S	S	S	S	S	S	S	R	R	S	S	S		0	0	0	0	t156	*Isolate 2 t233
43	IHO adult	1	S	S	S	S	S	S	S	S	S	S	S	R	R	S	S	S		0	0	0	0	t1067
44	IHO adult	1	S	S	S	S	S	S	S	S	S	S	S	R	R	S	S	S		0	0	0	0	t1937
45	IHO adult	1	S	S	S	S	S	S	S	S	S	S	S	R	R	S	S	S		0	0	0	0	t1937
46	IHO adult	1	S	S	S	S	S	S	S	S	S	S	S	R	R	S	S	S		0	0	0	0	t002	*Isolate 2 t1937
47	IHO adult	1	S	S	S	S	S	S	S	S	S	S	S	R	R	S	S	S		0	0	0	0	t1937
48	IHO adult	1	S	S	S	S	S	S	S	S	S	S	S	R	R	S	S	S		0	0	0	0	t622
49	IHO adult	1	S	S	S	S	S	S	S	S	S	S	S	R	R	S	S	S		0	0	0	0	t1937
50	IHO adult	1	S	S	S	S	S	S	S	S	S	S	S	R	R	S	S	S		0	0	0	0	t1937
51	IHO adult	1	S	S	S	S	S	S	S	S	S	S	S	R	R	S	S	S		0	0	0	0	t1937
52	IHO adult	1	S	S	S	S	S	S	S	S	S	S	S	R	R	S	S	S		0	0	0	0	t1937
53	IHO adult	1	S	S	S	S	S	S	S	S	S	S	S	R	R	S	S	S		0	0	0	0	t1937
54	IHO adult	1	S	S	S	S	S	S	S	S	S	S	S	R	R	S	S	S		0	0	0	0	t1937
55	IHO adult	1	S	S	S	S	S	S	S	S	S	S	S	R	R	S	S	S		0	0	0	0	t1937
56	IHO adult	1	S	S	S	S	S	S	S	S	S	S	S	R	R	S	S	S		0	0	0	0	t1937
57	IHO adult	1	S	S	S	S	S	S	S	S	S	S	S	R	R	S	S	S		0	0	0	0	NT
58	IHO adult	1	S	S	S	S	S	S	S	S	S	S	S	R	R	S	S	S		0	0	0	0	t015
59	IHO adult	1	S	S	S	S	S	S	S	S	S	S	S	R	R	S	S	S		0	0	0	0	t1937
60	IHO adult	1	S	S	S	S	S	S	S	S	S	S	S	R	R	S	S	S		0	0	0	0	t5595
61	IHO adult	1	S	S	S	S	S	S	S	S	S	S	S	R	R	S	S	S		0	0	0	0	t002	*Isolate 2 t1937
62	IHO adult	1	S	S	S	S	S	S	S	S	S	S	S	R	R	S	S	S		0	0	0	0	t008
63	IHO adult	1	S	S	S	S	S	S	S	S	S	S	S	R	R	S	S	S		0	0	0	0	t688
64	IHO adult	1	S	S	S	S	S	S	S	S	S	S	S	R	R	S	S	S		0	0	0	0	t922
65	IHO adult	1	S	S	S	S	S	S	S	S	S	S	S	R	R	S	S	S		0	0	0	0	t1937
66	IHO adult	1	S	S	S	S	S	S	S	S	S	S	S	R	R	S	S	S		0	0	0	0	t346
67	IHO adult	1	S	S	S	S	S	S	S	S	S	S	S	R	R	S	S	S		0	0	0	0	t1937	*Isolate 2 NT
68	IHO adult	1	S	S	S	S	S	S	S	S	S	S	S	R	R	S	S	S		0	0	0	0	t1937
69	IHO adult	1	S	S	S	S	S	S	S	S	S	S	S	R	R	S	S	S		0	0	0	0	t1937
70	IHO adult	1	S	S	S	S	S	S	S	S	S	S	S	R	R	S	S	S		0	0	0	0	t1937
71	IHO adult	1	S	S	S	S	S	S	S	S	S	S	S	R	R	S	S	S		0	0	0	0	t065
72	IHO adult	1	S	S	S	S	S	S	S	S	S	S	S	R	R	S	S	S		0	0	0	0	t1937
73	IHO adult	1	S	S	S	S	S	S	S	S	S	S	S	R	R	S	S	S		0	0	0	0	t091
74	IHO adult	1	S	S	S	S	S	S	S	S	S	S	S	R	R	S	S	S		0	0	0	0	t1937
75	IHO adult	1	S	S	S	S	S	S	S	S	S	S	S	R	R	S	S	S		0	0	0	0	t185
76	IHO adult	1	S	S	S	S	S	S	S	S	S	S	S	R	R	S	S	S		0	0	0	0	t1937
77	IHO adult	1	S	S	S	S	S	S	S	S	S	S	S	R	R	S	S	S		0	0	0	0	t1937
78	IHO adult	1	S	S	S	S	S	S	S	S	S	S	S	R	R	S	S	S		0	0	0	0	t1937
79	IHO adult	1	S	S	S	S	S	S	S	S	S	S	S	R	R	S	S	S		0	0	0	0	t1937	*Isolate 2 NT
80	IHO adult	1	S	S	S	S	S	S	S	S	S	S	S	R	R	S	S	S		0	0	0	0	t1937
81	IHO adult	1	S	S	S	S	S	S	S	S	S	S	S	R	R	S	S	S		0	0	0	0	t1937
82	IHO adult	1	S	S	S	S	S	S	S	S	S	S	S	R	R	S	S	S		0	0	0	0	t008
83	IHO adult	1	S	S	S	S	S	S	S	S	S	S	S	R	R	S	S	S		0	0	0	0	t1937
84	IHO adult	1	S	S	S	S	S	S	S	S	S	S	S	R	R	S	S	S		0	0	0	0	t645
85	IHO adult	1	S	S	S	S	S	S	S	S	S	S	S	R	R	S	S	S		0	0	0	0	t233
86	IHO adult	1	S	S	S	S	S	S	S	S	S	S	S	R	R	S	S	S		0	0	0	0	t688
87	IHO adult	1	S	S	S	S	S	S	S	S	S	S	S	R	R	S	S	S		0	0	0	0	t1937
88	IHO adult	1	S	S	S	S	S	S	S	S	S	S	S	R	R	S	S	S		0	0	0	0	t1937
89	IHO adult	1	S	S	S	S	S	S	S	S	S	S	S	R	R	S	S	S		0	0	0	0	t233
90	IHO adult	1	S	S	S	S	S	S	S	S	S	S	S	R	R	S	S	S		0	0	0	0	t189
91	IHO adult	1	S	S	S	S	S	S	S	S	S	S	S	R	R	S	S	S		0	0	0	0	t1937
92	IHO adult	1	S	S	S	S	S	S	S	S	S	S	S	R	R	S	S	S		0	0	0	0	t233
93	IHO adult	1	S	S	S	S	S	S	S	S	S	S	S	R	R	S	S	S		0	0	0	0	t1937
94	IHO adult	2	S	S	S	S	S	S	S	S	S	S	S	R	R	S	S	S		0	0	0	0	t1937
95	IHO adult	1	S	S	S	S	S	S	S	S	S	S	S	R	R	S	S	S		0	0	0	0	t085	*Isolate 2 t1937
96	IHO adult	1	S	S	S	S	S	S	S	S	S	S	S	R	R	S	S	S		0	0	0	0	t1937
97	IHO adult	1	S	S	S	S	S	S	S	S	S	S	S	R	R	S	S	S		0	0	0	0	t1937
98	IHO adult	1	S	S	S	S	S	S	S	S	S	S	S	R	R	S	S	S		0	0	0	0	t1937
99	IHO adult	1	S	S	S	S	S	S	S	S	S	S	S	R	R	S	S	S		0	0	0	0	t1937
100	IHO adult	1	S	S	S	S	S	S	S	S	S	S	S	R	R	S	S	S		0	0	0	0	t1937
101	IHO adult	1	S	S	S	S	S	S	S	S	S	S	S	R	R	S	S	S		0	0	0	0	t1937
102	IHO adult	1	S	S	S	S	S	S	S	S	S	S	S	R	R	S	S	S		0	0	0	0	t1937
103	IHO adult	1	S	S	S	S	S	S	S	S	S	S	S	S	S	S	S	S		0	0	0	0	t150
104	IHO adult	1	S	S	S	S	S	S	S	S	S	S	S	S	S	S	S	S		0	0	0	0	t010	*Only a single isolate was confirmed S. aureus.
1	CR adult	1	S	S	S	S	S	S	S	S	S	S	S	R	R	S	S	S		0	0	0	1	t164
2	CR adult	1	S	S	S	S	S	S	S	S	R	R	R	R	R	R	S	S		1	0	0	1	t337
3	CR adult	1	S	S	S	S	S	S	S	S	R	R	R	R	R	S	S	S		1	0	0	1	t034
4	CR adult	1	S	S	S	S	S	R	I	R	S	R	R	R	R	S	S	S		1	0	0	1	t337	*Isolate 2 LVX int
5	CR adult	1	S	S	S	S	S	S	S	S	S	S	S	R	R	S	S	S		0	0	0	1	t1937
6	CR adult	1	S	S	S	S	S	S	S	S	R	S	R	R	R	S	S	S		1	0	0	0	t5859
7	CR adult	1	S	S	S	S	S	S	S	S	R	S	R	R	R	S	S	S		1	0	0	0	t14785
8	CR adult	1	S	S	S	S	S	S	S	S	R	S	R	R	R	S	S	S		1	0	0	0	t338	*Isolate 2 CIP int, CC & ERY susc, CRO & OX res, MDRSA (-), MRSA pheno & genotype (+), t1911
9	CR adult	1	S	S	S	S	S	S	S	S	R	S	R	R	R	S	S	S		1	0	0	0	t338	*Isolate 2 CC & E susc, MDRSA (-)
10	CR adult	2	S	S	S	S	S	R	I	R	S	S	R	R	R	S	I	R		1	1	1	0	t008	*Isolate 1 LVX int
11	CR adult	1	S	S	S	S	S	R	I	R	S	S	R	R	R	S	R	R		1	1	1	0	t008
12	CR adult	1	S	S	S	S	S	R	R	R	S	S	R	R	R	S	I	R		1	1	1	0	t008	*Isolate 2 GAT susc, ERY int, MDRSA (-)
13	CR adult	1	S	S	S	S	S	R	S	I	S	S	R	R	R	S	R	R		1	1	1	0	t008	*Isolate 2 scn PCR inconclusive
14	CR adult	1	S	S	S	S	S	S	S	S	S	S	R	R	R	S	R	R		1	1	1	0	t088	*Isolate 2 CRO int, MDRSA (-), NT
15	CR adult	2	S	S	S	S	I	S	S	S	S	S	R	R	R	S	S	S		0	0	0	0	t148	*Isolate 1 SYN susc
16	CR adult	1	S	S	S	S	S	S	S	S	S	S	R	R	R	S	S	S		0	0	0	0	t012
17	CR adult	1	S	S	S	S	S	S	S	S	S	S	R	R	R	S	S	S		0	0	0	0	NT
18	CR adult	2	S	S	S	S	S	S	S	S	S	S	S	R	R	S	R	R		0	1	1	0	NT	*Isolate 1 OX susc, MRSA phenotype (-)
19	CR adult	1	S	S	S	S	S	R	I	I	S	S	R	R	R	S	S	S		1	0	0	0	t008
20	CR adult	1	S	S	S	S	S	R	I	S	S	S	R	R	R	S	S	S		1	0	0	0	t7093	Isolate 2 CIP, GAT, & ERY susc, MDRSA (-)
21	CR adult	1	S	S	S	S	S	S	S	S	S	R	S	R	R	S	S	S		0	0	0	0	t002
22	CR adult	1	S	S	S	S	S	S	S	S	R	R	S	R	R	S	S	S		1	0	0	0	t2461	Isolate 2 CC & TET susc, MDRSA (-)
23	CR adult	1	S	S	S	S	S	S	S	S	S	S	I	R	R	S	S	S		0	0	0	0	t148	*Isolate 2 ERY susc
24	CR adult	1	S	S	S	S	S	S	S	S	S	S	I	R	R	S	S	S		0	0	0	0	t185	*Isolate 2 ERY susc, NT
25	CR adult	1	S	S	S	S	S	R	R	I	S	S	R	R	R	S	S	S		1	0	0	0	NT	*Isolate 2 susc to all, t189
26	CR adult	1	S	S	S	S	S	S	S	S	S	S	S	R	R	S	S	S		0	0	0	0	t2949
27	CR adult	1	S	S	S	S	S	S	S	S	S	S	S	R	R	S	S	S		0	0	0	0	t688
28	CR adult	1	S	S	S	S	S	S	S	S	S	S	S	R	R	S	S	S		0	0	0	0	t688
29	CR adult	1	S	S	S	S	S	S	S	S	S	S	S	R	R	S	S	S		0	0	0	0	NT
30	CR adult	1	S	S	S	S	S	S	S	S	S	S	S	R	R	S	S	S		0	0	0	0	t1937
31	CR adult	1	S	S	S	S	S	S	S	S	S	S	S	R	R	S	S	S		0	0	0	0	t148
32	CR adult	1	S	S	S	S	S	S	S	S	S	S	S	R	R	S	S	S		0	0	0	0	t1937
33	CR adult	1	S	S	S	S	S	S	S	S	S	S	S	R	R	S	S	S		0	0	0	0	t1937
34	CR adult	1	S	S	S	S	S	S	S	S	S	S	S	R	R	S	S	S		0	0	0	0	t2461
35	CR adult	1	S	S	S	S	S	S	S	S	S	S	S	R	R	S	S	S		0	0	0	0	t1937
36	CR adult	1	S	S	S	S	S	S	S	S	S	S	S	R	R	S	S	S		0	0	0	0	t1937
37	CR adult	1	S	S	S	S	S	S	S	S	S	S	S	R	R	S	S	S		0	0	0	0	t148
38	CR adult	1	S	S	S	S	S	S	S	S	S	S	S	R	R	S	S	S		0	0	0	0	t223
39	CR adult	1	S	S	S	S	S	S	S	S	S	S	S	R	R	S	S	S		0	0	0	0	t701
40	CR adult	1	S	S	S	S	S	S	S	S	S	S	S	R	R	S	S	S		0	0	0	0	t1937
41	CR adult	1	S	S	S	S	S	S	S	S	S	S	S	R	R	S	S	S		0	0	0	0	t688	*Isolate 2 NT
42	CR adult	1	S	S	S	S	S	S	S	S	S	S	S	R	R	S	S	S		0	0	0	0	t701
43	CR adult	1	S	S	S	S	S	S	S	S	S	S	S	R	R	S	S	S		0	0	0	0	t067
44	CR adult	1	S	S	S	S	S	S	S	S	S	S	S	R	R	S	S	S		0	0	0	0	t493
45	CR adult	1	S	S	S	S	S	S	S	S	S	S	S	R	R	S	S	S		0	0	0	0	t688
46	CR adult	1	S	S	S	S	S	S	S	S	S	S	S	R	R	S	S	S		0	0	0	0	t065
47	CR adult	1	S	S	S	S	S	S	S	S	S	S	S	R	R	S	S	S		0	0	0	0	t688
48	CR adult	1	S	S	S	S	S	S	S	S	S	S	S	R	R	S	S	S		0	0	0	0	t346
49	CR adult	1	S	S	S	S	S	S	S	S	S	S	S	R	R	S	S	S		0	0	0	0	t1937
50	CR adult	1	S	S	S	S	S	S	S	S	S	S	S	R	R	S	S	S		0	0	0	0	t1937
51	CR adult	1	S	S	S	S	S	S	S	S	S	S	S	R	R	S	S	S		0	0	0	0	t091
52	CR adult	1	S	S	S	S	S	S	S	S	S	S	S	R	R	S	S	S		0	0	0	0	t015
53	CR adult	1	S	S	S	S	S	S	S	S	S	S	S	R	R	S	S	S		0	0	0	0	t189
54	CR adult	1	S	S	S	S	S	S	S	S	S	S	S	R	R	S	S	S		0	0	0	0	t688
55	CR adult	1	S	S	S	S	S	S	S	S	S	S	S	R	R	S	S	S		0	0	0	0	t688
56	CR adult	1	S	S	S	S	S	S	S	S	S	S	S	R	R	S	S	S		0	0	0	0	t1937
57	CR adult	1	S	S	S	S	S	S	S	S	S	S	S	R	R	S	S	S		0	0	0	0	t067
58	CR adult	1	S	S	S	S	S	S	S	S	S	S	S	R	R	S	S	S		0	0	0	0	t645
59	CR adult	1	S	S	S	S	S	S	S	S	S	S	S	R	R	S	S	S		0	0	0	0	t493
60	CR adult	1	S	S	S	S	S	R	I	I	S	S	S	S	S	S	S	S		0	0	0	0	t1610
61	CR adult	1	S	S	S	S	S	I	S	S	S	S	S	S	S	S	S	S		0	0	0	0	t216	*Isolate 2 susc to all
62	CR adult	1	S	S	S	S	S	S	S	S	S	S	S	S	S	S	S	S		0	0	0	0	t330
63	CR adult	1	S	S	S	S	S	S	S	S	S	S	S	S	S	S	S	S		0	0	0	0	t089	*Isolate 2 NT
1	IHO child	1	S	S	S	S	S	S	S	S	S	S	S	R	R	S	S	S		0	0	0	1	t127
2	IHO child	2	S	S	S	S	S	S	S	S	S	S	S	R	R	S	S	S		0	0	0	1	NT	*Isolate 1 scn-(+), t002
3	IHO child	1	S	S	S	S	S	S	S	S	R	S	R	R	R	S	R	R		1	1	1	1	t002
4	IHO child	1	S	S	S	S	S	S	S	S	R	S	R	R	R	S	S	S		1	0	0	1	t012
5	IHO child	1	S	S	S	S	S	S	S	S	R	S	R	R	R	S	S	S		1	0	0	1	t012	*Isolate 2 CC & ERY susc, MDRSA (-)
6	IHO child	1	S	S	S	S	S	S	S	S	R	S	R	R	R	S	S	S		1	0	0	1	t021
7	IHO child	1	S	S	S	S	S	S	S	S	S	R	R	R	R	S	S	S		1	0	0	1	t034
8	IHO child	1	S	S	S	S	S	R	I	R	R	R	I	R	R	S	S	S		1	0	0	0	t180	*Isolate 2 CIP, GAT, LVX, CC, TET, & ERY susc, MDRSA (-)
9	IHO child	2	S	S	S	S	S	R	I	I	S	S	R	R	R	S	I	R		1	1	1	0	t008	*Isolate 1 GAT susc
10	IHO child	1	S	S	S	S	S	R	R	R	S	S	R	R	R	S	R	R		1	1	1	0	t008
11	IHO child	2	S	S	S	S	S	R	I	I	S	S	R	R	R	S	R	R		1	1	1	0	t008	*Isolate 1 GAT susc, CRO int
12	IHO child	1	S	S	S	S	S	R	I	I	S	S	R	R	R	S	R	R		1	1	1	0	t008
13	IHO child	1	S	S	S	S	S	R	I	I	S	S	R	R	R	S	R	R		1	1	1	0	t008	*Isolate 2 GAT susc, CC res, CRO int
14	IHO child	1	S	S	S	S	S	R	I	I	S	S	R	R	R	S	R	R		1	1	1	0	t008
15	IHO child	1	S	S	S	S	S	R	I	I	S	S	R	R	R	S	R	R		1	1	1	0	t008
16	IHO child	1	S	S	S	S	S	R	R	I	S	S	R	R	R	S	R	R		1	1	1	0	t008	*Isolate 2 GAT int
17	IHO child	1	S	S	S	S	S	R	I	R	S	S	R	R	R	S	R	R		1	1	1	0	t008
18	IHO child	1	S	S	S	S	S	R	R	R	S	S	R	R	R	S	R	R		1	1	1	0	t008	*Isolate 2 GAT int
19	IHO child	1	S	S	S	S	S	R	I	R	S	S	R	R	R	S	R	R		1	1	1	0	t008	*Isolate 2 LVX int
20	IHO child	1	S	S	S	S	S	R	I	R	S	S	R	R	R	S	R	R		1	1	1	0	t008	*Isolate 2 LVX int
21	IHO child	1	S	S	S	S	S	R	I	I	S	S	R	R	R	S	R	R		1	1	1	0	t008
22	IHO child	1	S	S	S	S	S	R	I	I	S	S	R	R	R	S	R	R		1	1	1	0	t008	*Isolate 2 SXT int, GAT susc
23	IHO child	2	S	S	S	S	S	R	R	R	S	S	R	R	R	S	R	R		1	1	1	0	t008	*Isolate 1 LVX int
24	IHO child	1	S	S	S	S	S	R	I	R	S	S	R	R	R	S	R	R		1	1	1	0	t008
25	IHO child	2	S	S	S	S	S	R	I	I	S	S	R	R	R	S	R	R		1	1	1	0	t008	*Isolate 1 CRO int
26	IHO child	2	S	S	S	S	S	R	R	I	S	S	R	R	R	S	R	R		1	1	1	0	t008	*Isolate 1 CRO int
27	IHO child	2	S	S	S	S	S	R	I	R	S	S	R	R	R	S	R	R		1	1	1	0	t008	*Isolate 1 LVX int
28	IHO child	1	S	S	S	S	S	R	I	R	S	S	R	R	R	S	R	R		1	1	1	0	t008	*Isolate 2 LVX int
29	IHO child	1	S	S	S	S	S	R	I	R	S	S	R	R	R	S	R	R		1	1	1	0	t008	*Isolate 2 LVX & CRO int
30	IHO child	1	S	S	S	S	S	R	S	I	S	S	R	R	R	S	I	R		1	1	1	0	t008	*Isolate 2 LVX susc
31	IHO child	1	S	S	S	S	S	R	I	I	S	S	R	R	R	S	R	R		1	1	1	0	t008	*Isolate 2 LVX susc, CRO int
32	IHO child	1	S	S	S	S	S	R	S	S	S	S	R	R	R	S	R	R		1	1	1	0	t008	*Isolate 2 CIP, ERY, CRO, & OX susc, MDRSA (-), MRSA phenotype (-), MRSA genotype (+)
33	IHO child	1	S	S	S	S	S	R	S	I	S	S	R	R	R	S	I	R		1	1	1	0	t008	*Isolate 2 OX susc, MRSA phenotype (-)
34	IHO child	1	S	S	S	S	S	S	S	S	S	S	R	R	R	S	R	R		1	1	1	0	t088
35	IHO child	1	S	S	S	S	S	R	R	R	S	S	R	R	R	S	I	S		1	0	1	0	t024
36	IHO child	1	S	S	S	S	S	R	R	R	S	S	R	R	R	S	S	S		1	0	0	0	t008	*Isolate 2 CIP susc, GAT & LVX int, MDRSA (-)
37	IHO child	1	S	S	S	S	S	R	I	I	S	S	R	R	R	S	S	S		1	0	0	0	t008	*Isolate 2 LVX susc
38	IHO child	1	S	S	S	S	S	R	I	R	S	S	R	R	R	S	S	S		1	0	0	0	t008	*Isolate 2 GAT susc, LVX int
39	IHO child	1	S	S	S	S	S	S	S	S	R	S	R	R	R	S	S	S		1	0	0	0	t012	*Isolate 2 CC susc, MDRSA (-)
40	IHO child	1	S	S	S	S	S	S	S	S	R	S	R	R	R	S	S	S		1	0	0	0	t14782
41	IHO child	1	S	S	S	S	S	S	S	S	R	S	R	R	R	S	S	S		1	0	0	0	t021
42	IHO child	1	S	S	S	S	S	S	S	S	R	S	R	R	R	S	S	S		1	0	0	0	t571	*Isolate 2 CC & ERY susc, MDRSA (-), t362
43	IHO child	1	S	S	S	S	S	S	S	S	R	S	R	R	R	S	S	S		1	0	0	0	t14782
44	IHO child	1	S	S	S	S	S	S	S	S	R	S	R	R	R	S	S	S		1	0	0	0	t018
45	IHO child	1	S	S	S	S	S	S	S	S	R	S	R	R	R	S	S	S		1	0	0	0	t018	*Isolate 2 CC susc, MDRSA (-)
46	IHO child	1	S	S	S	S	S	S	S	S	R	S	R	R	R	S	S	S		1	0	0	0	t065
47	IHO child	1	S	S	S	S	S	S	S	S	R	S	R	R	R	S	S	S		1	0	0	0	t093
48	IHO child	1	S	S	S	S	S	S	S	S	S	S	R	R	R	S	S	S		0	0	0	0	t2868
49	IHO child	1	S	S	S	S	S	S	S	S	S	S	R	R	R	S	S	S		0	0	0	0	t840
50	IHO child	2	S	S	S	S	S	S	S	S	S	S	R	R	R	S	S	S		0	0	0	0	t073	*Isolate 1 ERY susc
51	IHO child	1	S	S	S	S	S	S	S	S	S	S	R	R	R	S	S	S		0	0	0	0	t012	*Isolate 2 t363
52	IHO child	1	S	S	S	S	S	S	S	S	S	R	S	R	R	S	S	S		0	0	0	0	t1077
53	IHO child	1	S	S	S	S	S	S	S	S	S	R	S	R	R	S	S	S		0	0	0	0	t1077
54	IHO child	1	S	S	S	S	S	S	S	S	S	S	S	R	R	S	S	S		0	0	0	0	t189
55	IHO child	1	S	S	S	S	S	S	S	S	S	S	S	R	R	S	S	S		0	0	0	0	t156
56	IHO child	1	S	S	S	S	S	S	S	S	S	S	S	R	R	S	S	S		0	0	0	0	t3884
57	IHO child	1	S	S	S	S	S	S	S	S	S	S	S	R	R	S	S	S		0	0	0	0	t081
58	IHO child	1	S	S	S	S	S	S	S	S	S	S	S	R	R	S	S	S		0	0	0	0	t368
59	IHO child	1	S	S	S	S	S	S	S	S	S	S	S	R	R	S	S	S		0	0	0	0	t085	*Isolate 2 AMP & PEN susc
60	IHO child	1	S	S	S	S	S	S	S	S	S	S	S	R	R	S	S	S		0	0	0	0	t050
61	IHO child	1	S	S	S	S	S	S	S	S	S	S	S	R	R	S	S	S		0	0	0	0	t346
62	IHO child	1	S	S	S	S	S	S	S	S	S	S	S	R	R	S	S	S		0	0	0	0	t189
63	IHO child	1	S	S	S	S	S	S	S	S	S	S	S	R	R	S	S	S		0	0	0	0	t1067
64	IHO child	1	S	S	S	S	S	S	S	S	S	S	S	R	R	S	S	S		0	0	0	0	t688
65	IHO child	1	S	S	S	S	S	S	S	S	S	S	S	R	R	S	S	S		0	0	0	0	t493
66	IHO child	2	S	S	S	S	S	S	S	S	S	S	S	R	R	S	S	S		0	0	0	0	t1885	*Isolate 1 t008
67	IHO child	1	S	S	S	S	S	S	S	S	S	S	S	R	R	S	S	S		0	0	0	0	t4710
68	IHO child	1	S	S	S	S	S	S	S	S	S	S	S	R	R	S	S	S		0	0	0	0	t688
69	IHO child	1	S	S	S	S	S	S	S	S	S	S	S	R	R	S	S	S		0	0	0	0	t3802
70	IHO child	1	S	S	S	S	S	S	S	S	S	S	S	R	R	S	S	S		0	0	0	0	t688
71	IHO child	1	S	S	S	S	S	S	S	S	S	S	S	R	R	S	S	S		0	0	0	0	t008
72	IHO child	1	S	S	S	S	S	S	S	S	S	S	S	R	R	S	S	S		0	0	0	0	t212
73	IHO child	1	S	S	S	S	S	S	S	S	S	S	S	R	R	S	S	S		0	0	0	0	t688
74	IHO child	1	S	S	S	S	S	S	S	S	S	S	S	R	R	S	S	S		0	0	0	0	t002
75	IHO child	1	S	S	S	S	S	S	S	S	S	S	S	R	R	S	S	S		0	0	0	0	t1937
76	IHO child	1	S	S	S	S	S	S	S	S	S	S	S	R	R	S	S	S		0	0	0	0	t688
77	IHO child	1	S	S	S	S	S	S	S	S	S	S	S	R	R	S	S	S		0	0	0	0	t688
78	IHO child	1	S	S	S	S	S	S	S	S	S	S	S	R	R	S	S	S		0	0	0	0	t701
79	IHO child	1	S	S	S	S	S	S	S	S	S	S	S	R	R	S	S	S		0	0	0	0	t015
80	IHO child	1	S	S	S	S	S	S	S	S	S	S	S	R	R	S	S	S		0	0	0	0	t688
81	IHO child	1	S	S	S	S	S	S	S	S	S	S	S	R	R	S	S	S		0	0	0	0	t3884
82	IHO child	1	S	S	S	S	S	S	S	S	S	S	S	R	R	S	S	S		0	0	0	0	t346
83	IHO child	1	S	S	S	S	S	S	S	S	S	S	S	R	R	S	S	S		0	0	0	0	t688
84	IHO child	1	S	S	S	S	S	S	S	S	S	S	S	R	R	S	S	S		0	0	0	0	t209
85	IHO child	1	S	S	S	S	S	S	S	S	S	S	S	R	R	S	S	S		0	0	0	0	t189
86	IHO child	1	S	S	S	S	S	S	S	S	S	S	S	R	R	S	S	S		0	0	0	0	t233
87	IHO child	1	S	S	S	S	S	S	S	S	S	S	S	R	R	S	S	S		0	0	0	0	t688
88	IHO child	1	S	S	S	S	S	S	S	S	S	S	S	R	R	S	S	S		0	0	0	0	t362	*Isolate 2 NT
89	IHO child	1	S	S	S	S	S	S	S	S	S	S	S	R	R	S	S	S		0	0	0	0	t701
90	IHO child	1	S	S	S	S	S	S	S	S	S	S	S	R	R	S	S	S		0	0	0	0	t688
91	IHO child	1	S	S	S	S	S	S	S	S	S	S	S	R	R	S	S	S		0	0	0	0	t091
92	IHO child	1	S	S	S	S	S	S	S	S	S	S	S	R	R	S	S	S		0	0	0	0	t4710
93	IHO child	1	S	S	S	S	S	S	S	S	S	S	S	R	R	S	S	S		0	0	0	0	t008
94	IHO child	1	S	S	S	S	S	S	S	S	S	S	S	S	S	S	S	S		0	0	0	0	NT
95	IHO child	1	S	S	S	S	S	S	S	S	S	S	S	S	S	S	S	S		0	0	0	0	t701
96	IHO child	1	S	S	S	S	S	S	S	S	S	S	S	S	S	S	S	S		0	0	0	0	t180
97	IHO child	1	S	S	S	S	S	S	S	S	S	S	S	S	S	S	S	S		0	0	0	0	t701
1	CR child	2	S	S	S	S	S	S	S	S	R	S	R	S	S	S	S	S		0	0	0	1	t008	*Isolate 1 CC susc
2	CR child	1	S	S	S	S	S	S	S	S	S	S	S	R	R	S	S	S		0	0	0	1	t015	*Isolate 2 scn-(+)
3	CR child	1	S	S	S	S	S	S	S	S	S	S	R	R	R	S	S	S		0	0	0	1	t034
4	CR child	1	S	S	S	S	S	S	S	S	R	R	R	R	R	S	S	S		1	0	0	1	t034
5	CR child	2	S	S	S	S	S	R	I	R	S	S	R	R	R	S	S	S		1	0	0	0	t008	*Isolate 1 LVX int
6	CR child	1	S	S	S	S	S	R	I	I	S	S	R	R	R	S	S	S		1	0	0	0	t008	*Isolate 2 susc to all, MDRSA (-)
7	CR child	1	S	S	S	S	S	R	R	R	S	S	R	R	R	S	R	R		1	1	1	0	t008	*Isolate 2 LVX & OX int, MRSA phenotype (-)
8	CR child	1	S	S	S	S	S	R	R	R	S	S	R	R	R	S	R	R		1	1	1	0	t008
9	CR child	2	S	S	S	R	S	R	R	R	S	S	R	R	R	S	R	R		1	1	1	0	t008	*Isolate 1 RA susc, LVX int
10	CR child	1	S	S	S	S	S	R	R	R	S	S	R	R	R	S	R	R		1	1	1	0	t008	*Isolate 2 GAT int
11	CR child	1	S	S	S	S	S	R	I	I	S	S	R	R	R	S	R	R		1	1	1	0	t008	*Isolate 2 CRO susc
12	CR child	1	S	S	S	S	S	R	I	I	S	S	R	R	R	S	R	R		1	1	1	0	t008
13	CR child	1	S	S	S	S	S	R	I	I	S	S	R	R	R	S	R	R		1	1	1	0	t008	*Isolate 2 CRO int, NT
14	CR child	2	S	S	S	S	S	R	I	I	S	S	R	R	R	S	R	R		1	1	1	0	t008	*Isolate 1 GAT susc
15	CR child	1	S	S	S	S	S	R	I	I	S	S	R	R	R	S	R	R		1	1	1	0	t008
16	CR child	1	S	S	S	S	S	S	S	S	S	S	R	R	R	S	R	R		1	1	1	0	t088	*Isolate 2 CRO int, MDRSA (-), NT
17	CR child	1	S	S	S	S	S	S	S	S	S	R	R	R	R	S	R	R		1	1	1	0	t088	*Isolate 2 TET susc
18	CR child	1	S	S	S	S	S	S	S	S	R	S	R	R	R	S	S	S		1	0	0	0	t008
19	CR child	1	S	S	S	S	S	S	S	S	R	R	S	R	R	S	S	S		1	0	0	0	t160
20	CR child	1	S	S	S	S	S	S	S	S	S	S	S	R	R	S	R	R		0	1	0	0	t14779	*Isolate 2 CRO & OX susc, MRSA phenotype (-)
21	CR child	2	S	S	S	S	S	S	S	S	S	S	R	R	R	S	I	I		0	0	1	0	t622	*Isolate 1 CC res, AMP, PEN, CRO, & OX susc, MRSA genotype (-), t017
22	CR child	2	S	S	S	S	S	S	S	S	S	S	S	R	R	I	S	S		0	0	0	0	t688	*Isolate 1 GM susc
23	CR child	1	S	S	S	S	S	S	S	S	S	S	S	R	R	S	S	S		0	0	0	0	t688
24	CR child	1	S	S	S	S	S	S	S	S	S	S	S	R	R	S	S	S		0	0	0	0	t157
25	CR child	1	S	S	S	S	S	S	S	S	S	S	S	R	R	S	S	S		0	0	0	0	t1078
26	CR child	1	S	S	S	S	S	S	S	S	S	S	S	R	R	S	S	S		0	0	0	0	t688
27	CR child	1	S	S	S	S	S	S	S	S	S	S	S	R	R	S	S	S		0	0	0	0	t688
28	CR child	1	S	S	S	S	S	S	S	S	S	S	S	R	R	S	S	S		0	0	0	0	t040
29	CR child	1	S	S	S	S	S	S	S	S	S	S	S	R	R	S	S	S		0	0	0	0	t688
30	CR child	1	S	S	S	S	S	S	S	S	S	S	S	R	R	S	S	S		0	0	0	0	t233
31	CR child	1	S	S	S	S	S	S	S	S	S	S	S	R	R	S	S	S		0	0	0	0	t688
32	CR child	1	S	S	S	S	S	S	S	S	S	S	S	R	R	S	S	S		0	0	0	0	t688
33	CR child	1	S	S	S	S	S	S	S	S	S	S	S	R	R	S	S	S		0	0	0	0	t493
34	CR child	1	S	S	S	S	S	S	S	S	S	S	S	R	R	S	S	S		0	0	0	0	t148
35	CR child	1	S	S	S	S	S	S	S	S	S	S	S	R	R	S	S	S		0	0	0	0	t012
36	CR child	1	S	S	S	S	S	S	S	S	S	S	S	R	R	S	S	S		0	0	0	0	t14784
37	CR child	1	S	S	S	S	S	S	S	S	S	S	S	R	R	S	S	S		0	0	0	0	t189
38	CR child	1	S	S	S	S	S	S	S	S	S	S	S	R	R	S	S	S		0	0	0	0	t688
39	CR child	1	S	S	S	S	S	S	S	S	S	S	S	R	R	S	S	S		0	0	0	0	t209
40	CR child	1	S	S	S	S	S	S	S	S	S	S	S	R	R	S	S	S		0	0	0	0	t2461
41	CR child	1	S	S	S	S	S	S	S	S	S	S	S	R	R	S	S	S		0	0	0	0	t031
42	CR child	2	S	S	S	S	S	S	S	S	S	S	S	R	R	S	S	S		0	0	0	0	t493	*Isolate 1 susc to all
43	CR child	1	S	S	S	S	S	S	S	S	S	S	S	R	R	S	S	S		0	0	0	0	t688
44	CR child	1	S	S	S	S	S	S	S	S	S	S	S	R	R	S	S	S		0	0	0	0	t148
45	CR child	1	S	S	S	S	S	S	S	S	S	S	S	R	R	S	S	S		0	0	0	0	t084
46	CR child	1	S	S	S	S	S	S	S	S	S	S	S	R	R	S	S	S		0	0	0	0	t148
47	CR child	1	S	S	S	S	S	S	S	S	S	S	S	R	R	S	S	S		0	0	0	0	t2949
48	CR child	1	S	S	S	S	S	S	S	S	S	S	S	R	R	S	S	S		0	0	0	0	NT
49	CR child	1	S	S	S	S	S	S	S	S	S	S	S	R	R	S	S	S		0	0	0	0	t14783
50	CR child	1	S	S	S	S	S	S	S	S	S	S	S	R	R	S	S	S		0	0	0	0	t185
51	CR child	1	S	S	S	S	S	S	S	S	S	S	S	R	R	S	S	S		0	0	0	0	t644	*Isolate 2 t14780
52	CR child	1	S	S	S	S	S	S	S	S	S	S	S	R	R	S	S	S		0	0	0	0	t008
53	CR child	1	S	S	S	S	S	S	S	S	S	S	S	R	R	S	S	S		0	0	0	0	t688
54	CR child	1	S	S	S	S	S	S	S	S	S	S	S	R	R	S	S	S		0	0	0	0	t008
55	CR child	1	S	S	S	S	S	S	S	S	S	S	S	R	R	S	S	S		0	0	0	0	t922
56	CR child	1	S	S	S	S	S	S	S	S	S	S	S	R	R	S	S	S		0	0	0	0	t089
57	CR child	1	S	S	S	S	S	S	S	S	S	S	S	R	R	S	S	S		0	0	0	0	t368
58	CR child	1	S	S	S	S	S	S	S	S	S	S	S	R	R	S	S	S		0	0	0	0	t015
59	CR child	1	S	S	S	S	S	S	S	S	S	S	S	R	R	S	S	S		0	0	0	0	t688
60	CR child	1	S	S	S	S	S	S	S	S	S	S	S	S	S	S	S	S		0	0	0	0	t189
61	CR child	1	S	S	S	S	S	S	S	S	S	S	S	S	S	S	S	S		0	0	0	0	t14781
62	CR child	1	S	S	S	S	S	S	S	S	S	S	S	S	S	S	S	S		0	0	0	0	NT
Note: NFN = nitrofurantoin, SXT = trimethroprim/sulfamethoxazole, LZD = linezolid, RA=rifampin, SYN = quinupristin/dalfopristin, CIP = ciprofloxacin, GAT=gatifloxacin, LVX = levofloxacin, CC = clindamycin, TET = tetracycline, ERY = erythromycin, AMP = ampicillin, PEN = penicillin, GM = gentamicin, CRO = ceftriaxone, OX = oxacillin. MDRSA = complete resistance to 3 or more antibiotic classes. MRSA…
*Except as noted, an individual's two S. aureus isolate characteristics are identical. If an individual's two S. aureus isolates were discordant, the isolate with the greatest frequency of antimicrobial resistance is displayed in the heat map and the characteristics of the other isolate are described in the notes column.
LEGEND
	Susceptible
	Intermediately resistant
	Resistant
	Positive
